# Supplementary material for: Persistent Health and Cognitive Impairments up to Four Years Post-COVID-19 in Young Students: The Impact of Virus Variants and Vaccination Timing
Source: Biomedicines. 2024 Dec 30;13(1):69. doi: 10.3390/biomedicines13010069 (PMC11760454; doi:10.3390/biomedicines13010069)
Supplement: Supplementary file 1 [file biomedicines-13-00069-s001.zip]

Archive with 1 entries (1 files):
- biomedicines-3333929-supplementary.pdf
